# Supplementary material for: High-Throughput Genomics Identify Novel FBN1/2 Variants in Severe Neonatal Marfan Syndrome and Congenital Heart Defects
Source: Int J Mol Sci. 2024 May 17;25(10):5469. doi: 10.3390/ijms25105469 (PMC11122089; doi:10.3390/ijms25105469)
Supplement: Supplementary file 1 [file ijms-25-05469-s001.zip]

Archive with 2 entries (2 files):
- Table S1.pptx
- Video S1.mov
